# Supplementary material for: Caloric Restriction Mimetic Hydroxycitrate Mitigates Acute Nephrotoxicity via Autophagy Activation and Oxidative Stress Reduction
Source: Biomolecules. 2026 Apr 4;16(4):538. doi: 10.3390/biom16040538 (PMC13113946; doi:10.3390/biom16040538)
Supplement: Supplementary file 1 [file biomolecules-16-00538-s001.zip]

Archive with 1 entries (1 files):
- biomolecules-4171228-supplementary.pdf
